# Supplementary material for: A Palladium Catalyst Supported on Boron-Doped Porous Carbon for Efficient Dehydrogenation of Formic Acid
Source: Nanomaterials (Basel). 2024 Mar 20;14(6):549. doi: 10.3390/nano14060549 (PMC10975864; doi:10.3390/nano14060549)
Supplement: Supplementary file 1 [file nanomaterials-14-00549-s001.zip]

Archive with 1 entries (1 files):
- nanomaterials-2908145-supplementary.pdf
